# Supplementary material for: Green Efficient One-Pot Synthesis and Separation of Nitrones in Water Assisted by a Self-Assembled Nanoreactor
Source: Int J Mol Sci. 2021 Dec 26;23(1):236. doi: 10.3390/ijms23010236 (PMC8745384; doi:10.3390/ijms23010236)
Supplement: Supplementary file 1 [file ijms-23-00236-s001.zip]

Archive with 1 entries (1 files):
- ijms-1482720-supplementary.pdf
